# Supplementary material for: Remdesivir Treatment for COVID 19 in Pregnant Patients with Moderate to Severe Symptoms: Serial Case Report
Source: Infect Dis Rep. 2021 May 17;13(2):437–43. doi: 10.3390/idr13020042 (PMC8162322; doi:10.3390/idr13020042)
Supplement: Supplementary file 1 [file idr-13-00042-s001.zip]

Archive with 1 entries (1 files):
- idr-1163839-supplementary.pdf
